# Supplementary material for: Predicting Time to Delivery in Hypertensive Disorders: Assessing PlGF and sFlt-1 with the Novel Parameter ‘Mtp-Multiples of a Normal Term Placenta’
Source: J Clin Med. 2024 Mar 25;13(7):1899. doi: 10.3390/jcm13071899 (PMC11012921; doi:10.3390/jcm13071899)
Supplement: Supplementary file 1 [file jcm-13-01899-s001.zip]

Archive with 1 entries (1 files):
- jcm-2922941-supplementary.xlsx
