# Supplementary material for: Predicting Time to Delivery in Hypertensive Disorders: Assessing PlGF and sFlt-1 with the Novel Parameter ‘Mtp-Multiples of a Normal Term Placenta’
Source: J Clin Med. 2024 Mar 25;13(7):1899. doi: 10.3390/jcm13071899 (PMC11012921; doi:10.3390/jcm13071899)
Supplement: Supplementary file 1 [file jcm-13-01899-s001.zip › jcm-2922941-supplementary.xlsx]

## Sheet: Mtp calculator
Marker serum value		Mtp PlGF 2.5ᵗʰ c	Mtp PlGF 5ᵗʰ c	Mtp PlGF 10ᵗʰ c
PlGF		0	0	0
		Mtp sFlt-1 90ᵗʰ c	Mtp sFlt-1 95ᵗʰ c	Mtp sFlt-1 97.5ᵗʰ c
sFlt-1		0	0	0
